# Supplementary material for: Targeting alveolar epithelial cells with lipid micelle-encapsulated necroptosis inhibitors to alleviate acute lung injury
Source: Commun Biol. 2025 Apr 6;8:573. doi: 10.1038/s42003-025-08010-1 (PMC11972349; doi:10.1038/s42003-025-08010-1)
Supplement: Supplementary file 4 — Supplementary Data 1 [file 42003_2025_8010_MOESM4_ESM.xlsx]

## Sheet: Sheet1
Figure 1-8																			Supporting Information
Figure 2			Figure 3			Figure 4				Figure 6				Figure 7					Supplementary Figure 2			Supplementary Figure 3			Supplementary Figure 4			Supplementary Figure 5			Supplementary Figure 6				Supplementary Figure 7						Supplementary Figure 8
Figure 2b			Figure 3b			Figure 4d				Figure 6b				Figure 7c		Figure 7d			Supplementary Figure 2b			Supplementary Figure 3b			Supplementary Figure 4a			Supplementary Figure 5a			Supplementary Figure 6a				Supplementary Figure 7a						Supplementary Figure 8a		Supplementary Figure 8b
Control	ALI		Control	LPS		Conrol	LPS	LPS+Nec-1		Conrol	LPS	LPS+Myd88 siRNA		M-GW	SPC-M-GW	M-GW	SPC-M-GW		Control	ALI		Control	ALI		Control	LPS 200ug/ml		Control	LPS		Control	Nec-1 10uM	GSK'872 1uM		Distance_(inches)	DAPI	p-RIPK1	p-RIPK3	p-MLKL		Control	Myd88 siRNA	Control	Trif siRNA
0.853105	0.942274		0.942639	0.360293		1.17062	1.31625	0.0143372		0.7732	0.714512	0.224348		115.712	133.528	27.488	19.522		0.933304	0.635868		0.87	1.03		0.2719	0.2623		35.265	47.256		0.423	0.3774	0.3742		0	0	0	0	0		0.979525	0.0773017	1.09679	0.298632
0.762755	1.12796		0.712924	0.241764		0.856228	0.745768	0.00706116		0.747025	0.764723	0.209686		108.509	139.545	28.007	21.534		0.904034	0.653868		0.9	1.33		0.3179	0.2553		35.896	56.945		0.366	0.3207	0.3513		0.01389	0	0	0	0		0.967148	0.0911298	0.930958	0.336359
1.21179	1.30169		0.661859	0.30939		1.08877	1.14541	0.00598135		0.870939	0.872061	0.574593		108.621	147.405	26.569	16.343		0.674444	1.14179		0.86	1.15		0.2742	0.2191		33.228	55.126		0.3282	0.3407	0.1987		0.02778	0	0	0	0		1.05558	0.0703469	0.979373	0.315399
1.25724	1.16464																		0.765668	0.78016					0.2777	0.0997		32.244	57.718		0.2774	0.2455	0.163		0.04167	0	0	0	2.667
			Figure 3c			Figure 4e				Figure 6c				Figure 7g								Supplementary Figure 3c			0.1906	0.1125		36.2	55.283		0.2736	0.3228	0.1744		0.05556	0	0	0	2.667		Supplementary Figure 8e
Figure 2c			Control	LPS		Conrol	LPS	LPS+Nec-1		Conrol	LPS	LPS+Myd88 siRNA		Control	ALI	SPC-M-GW			Supplementary Figure 2c			Control	ALI		0.3726	0.0691		33.626	55.245		0.1981	0.3472	0.2923		0.06944	0	0	0	0		Control	LPS 6h	LPS 12h	LPS 24h
Control	ALI		0.459155	1.12922		0.435154	1.47096	0.689059		0.0800384	0.9161	0.82281		0.71553	3.98623	1.97637			Control	ALI		0.188187	0.964249		0.2702	0.15		32.39	45.879		0.1812	0.352	0.2822		0.08333	0	0	0	0		1.14782	0.41901	0.538576	0.176757
0.53142	0.987713		0.554374	0.95953		0.654127	1.17601	0.917177		0.377666	0.789717	0.559941		0.878319	3.80577	2.63321			0.865737	1.36092		0.367379	1.26858		0.4229	0.2543		26.011	39.672		0.2398	0.3367	0.2801		0.09722	0	0	0	0		1.02179	0.377759	0.352294	0.0770602
0.588316	0.965039		0.745361	0.782946		0.73942	1.53032	0.986828		0.627299	1.07394	0.552319		1.24654	4.19277	2.37262			0.932088	1.0972		0.490862	1.23473		0.3025	0.2646		25.228	48.381		0.2803	0.3444	0.2904		0.11111	0	0	0	0		1.05076	0.428616	0.261143	0.174621
0.665573	1.62214													1.27648	3.43502	1.81756			0.536181	1.32948															0.125	0	0	0	0
0.661633	0.882741		Figure 3e			Figure 4f				Figure 6e									0.508235	0.824234		Supplementary Figure 3e			Supplementary Figure 4d			Supplementary Figure 5b							0.13889	0	0	0	2.667		Supplementary Figure 8f
			Control	LPS		Conrol	LPS	LPS+Nec-1		Conrol	LPS	LPS+Myd88 siRNA		Figure 7h								Control	ALI		Control	LPS		Control	LPS						0.15278	0	0	0	5.333		Control	LPS 6h	LPS 12h	LPS 24h
Figure 2e			0.144624	0.888087		1.17536	1.03236	0.352056		0.595788	0.758512	0.844286		Control	ALI	SPC-M-GW			Supplementary Figure 2e			1.06	2.15		0.662377	0.483548		43.624	39.18						0.16667	0	0	0	5.333		0.301437	0.698624	1.00969	0.200046
Control	ALI		0.177847	0.912143		0.855807	0.751145	0.479974		0.630226	0.710744	0.9056		0.508677	17.0414	5.96122			Control	ALI		1.28	1.79		0.525266	0.804175		43.636	47.949						0.18056	0	0	0	2.667		0.446735	0.894368	0.781978	0.193471
0.29404	0.808437		0.283021	0.969245		0.803556	0.863838	0.280183		0.796813	0.895729	0.938903		0.778394	15.2168	9.99949			1.29294	0.282749		1.38	1.31		0.496769	1.25782		46.917	47.498						0.19444	0	0	0	2.667		0.409848	0.804249	0.530884	0.38708
0.49643	0.801318													1.5642	16.7192	7.61426			0.879438	0.817188								44.668	57.465						0.20833	0	0	0	0
0.200984	1.11632		Figure 3f			Figure 4g				Figure 6f				1.61461	16.0263	4.11983			1.10385	1.1267		Supplementary Figure 3f			Supplementary Figure 4e			48.305	56.172						0.22222	0	0	0	0		Supplementary Figure 8g
0.151823	1.00078		Control	LPS		Conrol	LPS	LPS+Nec-1		Conrol	LPS	LPS+Myd88 siRNA							0.834206	1.06246		Control	ALI		Control	LPS		42.854	53.962						0.23611	0	0	0	0		Control	LPS 6h	LPS 12h	LPS 24h
			0.0608103	0.948701		0.329712	1.10146	0.0685787		0.0800384	0.9161	0.82281		Figure 7i								1.44	2.21		0.059217	0.501174		37.679	46.409						0.25	0	0	0	0		0.838934	1.22064	0.805964	0.196246
Figure 2f			0.253583	0.953269		0.458558	0.965961	0.0848177		0.377666	0.789717	0.559941		Control	ALI	SPC-M-GW			Supplementary Figure 2f			1.34	1.99		0.100468	0.478507		25.111	44.409						0.26389	0	0	0	0		0.940781	1.16405	0.577944	0.109459
Control	ALI		0.483643	0.760231		0.674861	1.34256	0.0445688		0.627299	1.07394	0.552319		0.36387	70.1395	15.1592			Control	ALI		1.85	1.62		0.133273	0.752339		28.229	47.488						0.27778	0	0	0	0		0.982808	1.09539	0.498368	0.285315
0.319108	1.35592													0.670448	57.8641	32.7389			0.27944	1.13276															0.29167	0	0	0	0
0.213328	1.17056		Figure 3h			Figure 4h				Figure 6h				1.97455	56.4425	20.2727			0.660565	0.834237		Supplementary Figure 3h			Supplementary Figure 4g			Supplementary Figure 5c							0.30556	0	0	0	2.667		Supplementary Figure 8h
0.282915	1.3101		Control	LPS		Conrol	LPS	LPS+Nec-1		Conrol	LPS	LPS+Myd88 siRNA		2.07597	65.688	7.94695			0.607689	1.25547		Control	ALI		Control	LPS		Control	LPS						0.31944	0	0	0	5.333		Control	LPS 6h	LPS 12h	LPS 24h
0.312639	1.35886		1.12784	1.03502		0.364772	0.853981	0.17763		0.316586	0.396361	0.392508							0.264661	0.827039		0.37	0.86		0.746801	0.732671		53.649	55.168						0.33333	0	0	0	5.333		0.71054	1.20195	1.10174	0.32231
			1.46493	1.30821		0.25221	0.661889	0.233994		0.192041	0.448056	0.570314		Figure 7j								0.24	0.39		0.633174	0.459276		40.217	57.037						0.34722	0	0	0	8		0.833879	1.21739	0.858548	0.101539
Figure 2h			0.607373	0.712596		0.285693	1.13095	0.177533		0.271984	0.630575	0.804512		Control	ALI	GW 1mg/kg	SPC-M-GW 1mg/kg		Supplementary Figure 2h			0.27	0.53		0.62865	0.401939		43.754	55.915						0.36111	0	0	0	10.667		0.806953	1.23438	0.646352	0.47256
Control	ALI													0.057	22.4444	16.8	5.04306		Control	ALI								45.672	82.635						0.375	0	0	0	13.333
0.331641	0.130101		Figure 3i			Figure 4i				Figure 6i				0.025	31.7789	20.18	7.685		0.844334	0.25189		Supplementary Figure 3i			Supplementary Figure 4h			40.054	70.309						0.38889	0	0	0	16
0.281653	0.0597635		Control	LPS		Conrol	LPS	LPS+Nec-1		Conrol	LPS	LPS+Myd88 siRNA		0.0315	8.0529	25.37	4.5812		0.748071	0.163533		Control	ALI		Control	LPS		40.439	73.883						0.40278	0	0	0	18.667
0.204351	0.170534		0.803499	0.927207		0.145875	0.809058	0.0433264		0.213227	0.553594	0.0477094		0.042	55.2664	17.93	6.46595		0.830432	0.176438		0.86	0.23		0.192908	0.332463		44.003	65.068						0.41667	0	0	0	21.333
0.0984451	0.515081		0.561523	1.41549		0.345571	1.03285	0.164418		0.333354	0.682319	0.0338195		0	19.1103	28.25	3.969		0.882704	0.634222		0.71	1		0.0490558	0.548313		41.681	60.479						0.43056	0	0	0	21.333
			0.459164	1.04478		0.479831	1.25514	0.100462		0.344296	0.709016	0.0194948										0.78	0.48		0.0972512	0.645098		41.985	59.365						0.44444	0.6667	0	0	24
Figure 2i														Figure 7m					Supplementary Figure 2i																0.45833	2	2.6667	0	26.667
Control	ALI					Figure 4m				Figure 6k				Control	ALI	ALI+1mg/kg GW	ALI+1mg/kg SPC-M-GW		Control	ALI					Supplementary Figure 4k										0.47222	4.3333	2.6667	0	29.333
0.0307014	0.776828					Conrol	LPS	LPS+GSK'872		Control	LPS	LPS+Trif siRNA		0	7	6	2		0.495698	0.872288					Control	LPS									0.48611	7	2.6667	0	37.333
0.0960994	0.45469					1.17332	1.19577	0.108797		0.731844	0.402351	0.698136		2	8	5	3		0.212052	0.384061					0.282398	0.936492									0.5	10	5.3333	0	42.667
0.0623385	0.175626					1.25242	0.640495	0.0750933		0.507012	0.536501	0.85351		1	6	8	2		0.304875	0.514844					0.122067	0.798796									0.51389	13.3333	2.6667	0	48
0.0886329	0.57877					1.31875	0.691976	0.070343		0.530506	0.487144	0.439402		0	9	7	3		0.289891	0.944578					0.444801	0.626298									0.52778	16.3333	2.6667	0	50.667
														1	7	6	4																		0.54167	19.3333	8.3333	1.6667	53.333
						Figure 4n				Figure 6l															Supplementary Figure 4l										0.55556	22.3333	13.6667	4.6667	58.667
						Conrol	LPS	LPS+GSK'872		Control	LPS	LPS+Trif siRNA													Control	LPS									0.56944	25	13.6667	6.3333	64
						0.410151	1.30768	0.593965		0.71094	0.806671	0.554009													0.541853	0.596158									0.58333	27.3333	13.6667	10	69.333
						0.369622	0.901891	0.237643		0.755174	0.879633	0.627676													0.606959	0.593235									0.59722	29.3333	16.3333	13.6667	74.667
						0.645147	0.850849	0.150099		0.552083	1.06563	0.383203													0.726336	1.33003									0.61111	31.3333	16.3333	14.6667	80
																																			0.625	33.3333	19	19	85.333
						Figure 4o				Figure 6n																									0.63889	35.6667	19	21	93.333
						Conrol	LPS	LPS+GSK'872		Control	LPS	LPS+Trif siRNA																							0.65278	38.3333	21.6667	23.6667	101.333
						0.794675	0.195768	0.124802		0.222076	0.627481	0.503924																							0.66667	40.6667	24.6667	26.3333	104
						0.331439	0.017789	0.199228		0.32333	0.760572	0.0881146																							0.68056	42.3333	21.6667	26.3333	106.667
						0.261776	0.101432	0.213801		0.684706	0.648947	0.0119332																							0.69444	43.3333	21.6667	26.3333	106.667
																																			0.70833	44.6667	24.6667	31	109.333
						Figure 4p				Figure 6o																									0.72222	46.6667	27.3333	34.3333	109.333
						Conrol	LPS	LPS+GSK'872		Control	LPS	LPS+Trif siRNA																							0.73611	48.3333	32.6667	35.3333	109.333
						0.332579	1.07044	0.272455		0.444607	0.960764	0.489961																							0.75	49.6667	30	35.3333	109.333
						0.484732	1.03077	0.104952		0.52338	0.822491	0.606766																							0.76389	50.6667	30	35.3333	109.333
						0.880767	0.889241	0.0622016		0.416912	0.71531	0.334611																							0.77778	51	32.6667	35.3333	109.333
																																			0.79167	51	32.6667	34.3333	109.333
						Figure 4q				Figure 6q																									0.80556	51.6667	35.3333	35.3333	109.333
						Conrol	LPS	LPS+GSK'872		Control	LPS	LPS+Trif siRNA																							0.81944	53	35.3333	35.3333	109.333
						0.216707	1.16706	0.966504		0.717212	0.327418	0.541601																							0.83333	54	32.6667	39	106.667
						0.173079	1.11821	0.562244		0.434996	0.397748	0.562397																							0.84722	54	32.6667	40	106.667
						0.371933	1.33721	0.131207		0.547569	0.401218	0.840534																							0.86111	54	35.3333	43.6667	106.667
																																			0.875	53.6667	41	43.6667	104
						Figure 4r				Figure 6r																									0.88889	54	38	43.6667	104
						Conrol	LPS	LPS+GSK'872		Control	LPS	LPS+Trif siRNA																							0.90278	54.3333	35.3333	43.6667	104
						0.183022	0.73168	0.114599		0.108588	0.511007	0.321388																							0.91667	54.6667	35.3333	44.3333	106.667
						0.217314	0.62779	0.0964514		0.122315	0.732149	0.18053																							0.93056	54.6667	38	44.3333	106.667
						0.247168	0.842898	0.078684		0.157275	0.794202	0.0369401																							0.94444	54.3333	35.3333	44.3333	106.667
																																			0.95833	54	38	46.3333	104
																																			0.97222	54.3333	38	48	98.667
																																			0.98611	55	41	48	93.333
																																			1	55	35.3333	44.3333	90.667
																																			1.01389	55	38	44.3333	90.667
																																			1.02778	54.6667	38	46.3333	88
																																			1.04167	54.3333	35.3333	44.3333	82.667
																																			1.05556	54.3333	38	43.6667	77.333
																																			1.06944	54.3333	35.3333	43.6667	74.667
																																			1.08333	55	32.6667	41.6667	69.333
																																			1.09722	56	35.3333	40	69.333
																																			1.11111	57	35.3333	40	66.667
																																			1.125	57.3333	35.3333	39	64
																																			1.13889	57.6667	35.3333	39	64
																																			1.15278	58.3333	32.6667	39	61.333
																																			1.16667	58.6667	32.6667	37.3333	58.667
																																			1.18056	58.6667	35.3333	35.3333	58.667
																																			1.19444	58.3333	32.6667	39	61.333
																																			1.20833	58.3333	35.3333	39	61.333
																																			1.22222	59.3333	35.3333	37.3333	61.333
																																			1.23611	60.6667	35.3333	37.3333	61.333
																																			1.25	61.3333	32.6667	37.3333	61.333
																																			1.26389	60.6667	35.3333	37.3333	61.333
																																			1.27778	59.3333	35.3333	37.3333	58.667
																																			1.29167	58.6667	32.6667	37.3333	61.333
																																			1.30556	59	35.3333	35.3333	61.333
																																			1.31944	60	35.3333	35.3333	61.333
																																			1.33333	60.3333	35.3333	35.3333	61.333
																																			1.34722	60.3333	32.6667	39	61.333
																																			1.36111	60	32.6667	39	61.333
																																			1.375	59.6667	32.6667	41.6667	61.333
																																			1.38889	60.3333	32.6667	40	61.333
																																			1.40278	61.3333	32.6667	40	61.333
																																			1.41667	62.3333	32.6667	37.3333	61.333
																																			1.43056	63	32.6667	37.3333	61.333
																																			1.44444	63	32.6667	39	61.333
																																			1.45833	62.6667	32.6667	39	61.333
																																			1.47222	62.3333	30	37.3333	61.333
																																			1.48611	62	32.6667	37.3333	61.333
																																			1.5	62	32.6667	39	61.333
																																			1.51389	62	32.6667	37.3333	58.667
																																			1.52778	62	30	35.3333	58.667
																																			1.54167	62.6667	32.6667	37.3333	58.667
																																			1.55556	63	35.3333	37.3333	61.333
																																			1.56944	63	38	35.3333	61.333
																																			1.58333	62.6667	38	34.3333	64
																																			1.59722	62.3333	32.6667	35.3333	61.333
																																			1.61111	62	32.6667	39	61.333
																																			1.625	62	35.3333	39	64
																																			1.63889	62	35.3333	39	66.667
																																			1.65278	62	32.6667	39	69.333
																																			1.66667	62	32.6667	40	69.333
																																			1.68056	62.3333	32.6667	44.3333	72
																																			1.69444	63	32.6667	44.3333	74.667
																																			1.70833	64	35.3333	46.3333	77.333
																																			1.72222	64	38	46.3333	80
																																			1.73611	63.6667	35.3333	49	82.667
																																			1.75	63.3333	32.6667	49	82.667
																																			1.76389	63.3333	35.3333	49	85.333
																																			1.77778	63.3333	35.3333	53.6667	88
																																			1.79167	63.3333	35.3333	53.6667	90.667
																																			1.80556	62.6667	35.3333	55.3333	90.667
																																			1.81944	62	35.3333	55.3333	93.333
																																			1.83333	61	38	57.3333	93.333
																																			1.84722	60.3333	35.3333	58	93.333
																																			1.86111	60	41	60	93.333
																																			1.875	60.6667	41	61.6667	93.333
																																			1.88889	61.3333	38	60	90.667
																																			1.90278	61.3333	43.6667	58	90.667
																																			1.91667	60.6667	43.6667	58	93.333
																																			1.93056	59.6667	38	57.3333	96
																																			1.94444	59	41	57.3333	93.333
																																			1.95833	58.3333	35.3333	57.3333	90.667
																																			1.97222	58.3333	32.6667	55.3333	88
																																			1.98611	58.6667	35.3333	55.3333	85.333
																																			2	59	38	51	82.667
																																			2.01389	59	38	48	82.667
																																			2.02778	59.6667	32.6667	48	82.667
																																			2.04167	61	32.6667	46.3333	82.667
																																			2.05556	62.6667	35.3333	46.3333	80
																																			2.06944	64	35.3333	46.3333	77.333
																																			2.08333	64.3333	30	44.3333	74.667
																																			2.09722	64.6667	32.6667	44.3333	72
																																			2.11111	65	35.3333	44.3333	66.667
																																			2.125	65	35.3333	46.3333	64
																																			2.13889	65.6667	32.6667	46.3333	64
																																			2.15278	66.3333	35.3333	46.3333	66.667
																																			2.16667	67.6667	35.3333	48	69.333
																																			2.18056	68.6667	35.3333	46.3333	72
																																			2.19444	69	32.6667	44.3333	72
																																			2.20833	68.3333	35.3333	44.3333	72
																																			2.22222	67.6667	35.3333	44.3333	69.333
																																			2.23611	67.6667	35.3333	44.3333	69.333
																																			2.25	68.6667	35.3333	46.3333	69.333
																																			2.26389	69.3333	38	48	69.333
																																			2.27778	69.3333	32.6667	49	69.333
																																			2.29167	68.6667	35.3333	49	72
																																			2.30556	68.3333	35.3333	49	72
																																			2.31944	68.6667	32.6667	49	74.667
																																			2.33333	69	30	49	72
																																			2.34722	69.3333	32.6667	49	72
																																			2.36111	69.3333	35.3333	48	72
																																			2.375	69.3333	38	49	72
																																			2.38889	69.3333	35.3333	49	72
																																			2.40278	69.3333	35.3333	49	72
																																			2.41667	69.3333	35.3333	49	69.333
																																			2.43056	69.3333	35.3333	48	69.333
																																			2.44444	69.3333	32.6667	48	69.333
																																			2.45833	69.3333	32.6667	44.3333	69.333
																																			2.47222	69.3333	32.6667	44.3333	69.333
																																			2.48611	69.3333	35.3333	44.3333	69.333
																																			2.5	69.3333	35.3333	46.3333	69.333
																																			2.51389	69.3333	35.3333	46.3333	66.667
																																			2.52778	69.3333	35.3333	44.3333	66.667
																																			2.54167	69.3333	35.3333	41.6667	66.667
																																			2.55556	69.3333	35.3333	44.3333	69.333
																																			2.56944	69.3333	38	46.3333	72
																																			2.58333	69.3333	35.3333	46.3333	74.667
																																			2.59722	69.3333	38	48	74.667
																																			2.61111	69.3333	38	48	77.333
																																			2.625	69.3333	38	49	82.667
																																			2.63889	69.3333	38	51	82.667
																																			2.65278	69.3333	38	51	82.667
																																			2.66667	69.3333	41	49	82.667
																																			2.68056	69.3333	41	48	80
																																			2.69444	69.3333	38	49	80
																																			2.70833	69.3333	41	48	82.667
																																			2.72222	69.3333	38	48	82.667
																																			2.73611	69.3333	35.3333	49	85.333
																																			2.75	69.3333	41	48	88
																																			2.76389	69.3333	35.3333	44.3333	88
																																			2.77778	69.3333	38	48	88
																																			2.79167	69.3333	38	48	90.667
																																			2.80556	69.3333	38	49	93.333
																																			2.81944	69.3333	41	51	98.667
																																			2.83333	68.6667	43.6667	51	101.333
																																			2.84722	67.6667	41	52.6667	104
																																			2.86111	66.3333	35.3333	52.6667	109.333
																																			2.875	65.6667	38	52.6667	112
																																			2.88889	65	41	55.3333	112
																																			2.90278	64.3333	38	57.3333	112
																																			2.91667	63.6667	38	55.3333	114.667
																																			2.93056	63.3333	41	53.6667	114.667
																																			2.94444	63	43.6667	53.6667	120
																																			2.95833	63.3333	41	57.3333	122.667
																																			2.97222	63.6667	41	58	122.667
																																			2.98611	64.3333	41	55.3333	120
																																			3	65.3333	38	55.3333	122.667
																																			3.01389	66.3333	38	55.3333	125.333
																																			3.02778	67	38	55.3333	128
																																			3.04167	67.6667	38	58	130.667
																																			3.05556	67.6667	41	57.3333	130.667
																																			3.06944	67.6667	38	57.3333	125.333
																																			3.08333	67.3333	38	53.6667	122.667
																																			3.09722	67	38	51	122.667
																																			3.11111	66.6667	41	51	122.667
																																			3.125	66	43.6667	52.6667	125.333
																																			3.13889	65.6667	41	51	125.333
																																			3.15278	65.3333	43.6667	51	125.333
																																			3.16667	65	43.6667	52.6667	120
																																			3.18056	64.3333	46.3333	52.6667	117.333
																																			3.19444	63.6667	43.6667	52.6667	114.667
																																			3.20833	63.6667	41	52.6667	114.667
																																			3.22222	64	41	52.6667	114.667
																																			3.23611	64	38	52.6667	112
																																			3.25	63.3333	41	51	109.333
																																			3.26389	62.3333	41	51	109.333
																																			3.27778	61.3333	41	52.6667	109.333
																																			3.29167	61.3333	38	49	109.333
																																			3.30556	61.6667	38	49	109.333
																																			3.31944	62	41	51	109.333
																																			3.33333	61.6667	41	49	109.333
																																			3.34722	61.3333	38	46.3333	106.667
																																			3.36111	60.6667	41	43.6667	104
																																			3.375	60.6667	35.3333	41.6667	101.333
																																			3.38889	60.3333	32.6667	40	96
																																			3.40278	60.3333	32.6667	40	90.667
																																			3.41667	59.3333	35.3333	34.3333	88
																																			3.43056	58.3333	35.3333	34.3333	82.667
																																			3.44444	57	38	32.6667	82.667
																																			3.45833	56	35.3333	34.3333	85.333
																																			3.47222	54.6667	35.3333	32.6667	85.333
																																			3.48611	52.6667	35.3333	31	85.333
																																			3.5	51.3333	32.6667	31	85.333
																																			3.51389	51	30	31	82.667
																																			3.52778	50.6667	30	30	82.667
																																			3.54167	49.3333	32.6667	26.3333	80
																																			3.55556	47.3333	27.3333	25.3333	77.333
																																			3.56944	45.6667	27.3333	23.6667	74.667
																																			3.58333	44.3333	27.3333	21.6667	69.333
																																			3.59722	42.3333	30	21.6667	69.333
																																			3.61111	41	30	21	72
																																			3.625	40	27.3333	19	72
																																			3.63889	39	24.6667	16.3333	69.333
																																			3.65278	37.6667	24.6667	16.3333	66.667
																																			3.66667	35.3333	24.6667	13.6667	66.667
																																			3.68056	33.6667	21.6667	11.6667	64
																																			3.69444	32	21.6667	10	64
																																			3.70833	30.3333	21.6667	7.3333	61.333
																																			3.72222	28.3333	16.3333	6.3333	56
																																			3.73611	25.6667	16.3333	6.3333	53.333
																																			3.75	22	19	6.3333	50.667
																																			3.76389	17.6667	16.3333	2.6667	48
																																			3.77778	13.6667	13.6667	0	45.333
																																			3.79167	9.6667	11	0	42.667
																																			3.80556	6.3333	11	0	40
																																			3.81944	3.6667	11	0	37.333
																																			3.83333	1.3333	8.3333	0	34.667
																																			3.84722	0.3333	8.3333	0	32
																																			3.86111	0	8.3333	0	26.667
																																			3.875	0	5.3333	0	24
																																			3.88889	0	5.3333	0	24
																																			3.90278	0	2.6667	0	24
																																			3.91667	0	2.6667	0	24
																																			3.93056	0	2.6667	0	18.667
																																			3.94444	0	0	0	18.667
																																			3.95833	0	0	0	16
																																			3.97222	0	0	0	16
																																			3.98611	0	0	0	13.333
																																			4	0	0	0	10.667
																																			4.01389	0	0	0	8
																																			4.02778	0	0	0	5.333
																																			4.04167	0	0	0	5.333
																																			4.05556	0	0	0	5.333
																																			4.06944	0	0	0	2.667
																																			4.08333	0	0	0	5.333
																																			4.09722	0	0	0	2.667
																																			4.11111	0	0	0	2.667
																																			4.125	0	0	0	0
																																			4.13889	0	0	0	0
																																			4.15278	0	0	0	0
																																			4.16667	0	0	0	0
																																			4.18056	0	0	0	0
																																			4.19444	0	0	0	0
																																			4.20833	0	0	0	0
																																			4.22222	0	0	0	0
																																			4.23611	0	0	0	0
